# Supplementary material for: Genome Analyses and Genome-Centered Metatranscriptomics of Methanothermobacter wolfeii Strain SIV6, Isolated from a Thermophilic Production-Scale Biogas Fermenter
Source: Microorganisms. 2019 Dec 20;8(1):13. doi: 10.3390/microorganisms8010013 (PMC7022856; doi:10.3390/microorganisms8010013)
Supplement: Supplementary file 1 [file microorganisms-08-00013-s001.zip › Supplementary_Materials/Table_S1_Gene_transcription]

Gene	Locus	EC- Number	Predicted product	TPM	COG
mcrD	MWSIV6_1559		Methyl-coenzyme M reductase I operon protein D	74807.60	H
MWSIV6_0797	MWSIV6_0797		Hypothetical protein	65273.66	O
MWSIV6_0434	MWSIV6_0434		Hypothetical protein	46419.58	-
MWSIV6_1010	MWSIV6_1010		Hypothetical protein	43610.29	-
mcrC	MWSIV6_1558		Methyl-coenzyme M reductase I operon protein C	40550.97	H
mcrB	MWSIV6_1560	2.8.4.1	Methyl-coenzyme M reductase I subunit beta	27411.74	H
mcrG	MWSIV6_1557	2.8.4.1	Methyl-coenzyme M reductase I subunit gamma	21784.53	H
MWSIV6_0433	MWSIV6_0433		Hypothetical protein	17769.53	-
MWSIV6_1009	MWSIV6_1009		Hypothetical protein	17228.74	-
MWSIV6_1048	MWSIV6_1048		Hypothetical protein	15724.38	R
mcrA	MWSIV6_1556	2.8.4.1	Methyl-coenzyme M reductase I subunit alpha	15684.19	H
MWSIV6_1461	MWSIV6_1461		Hypothetical protein	13117.17	-
MWSIV6_1070	MWSIV6_1070		Hypothetical protein	12719.22	-
hmd	MWSIV6_1534	1.12.98.2	5,10-methenyltetrahydromethanopterin hydrogenase	11580.87	C
sod	MWSIV6_0574	1.15.1.1	Superoxide dismutase [Fe]	8846.94	P
MWSIV6_1810	MWSIV6_1810		Hypothetical protein	8565.45
MWSIV6_0749	MWSIV6_0749		Hypothetical protein	7385.10	O
MWSIV6_0516	MWSIV6_0516		Hypothetical protein	7343.50	S
mtrA1	MWSIV6_1551	2.1.1.86	Tetrahydromethanopterin S-methyltransferase subunit A1	5996.88	H
mtrF	MWSIV6_1550	2.1.1.86	Tetrahydromethanopterin S-methyltransferase subunit F	5729.08	H
MWSIV6_1460	MWSIV6_1460		Hypothetical protein	5603.68	-
MWSIV6_1307	MWSIV6_1307		Hypothetical protein	5337.52	R
MWSIV6_1462	MWSIV6_1462		Hypothetical protein	5264.21	-
MWSIV6_0695	MWSIV6_0695		Hypothetical protein	4608.17	-
mtrG	MWSIV6_1549	2.1.1.86	Tetrahydromethanopterin S-methyltransferase subunit G	4137.52	H
mtrH	MWSIV6_1548	2.1.1.86	Tetrahydromethanopterin S-methyltransferase subunit H	3947.08	H
albA	MWSIV6_0019		DNA/RNA-binding protein Alba	3828.93	K
MWSIV6_0573	MWSIV6_0573	1.11.1.15	Peroxiredoxin	3773.25	V
MWSIV6_0773	MWSIV6_0773		Hypothetical protein	3711.95	-
mtrE	MWSIV6_1555	2.1.1.86	Tetrahydromethanopterin S-methyltransferase subunit E	3681.74	H
MWSIV6_1655	MWSIV6_1655		Hypothetical protein	3507.67	R
MWSIV6_0509	MWSIV6_0509		Hypothetical protein	3496.70	R
mer	MWSIV6_0292	1.5.98.2	5,10-methylenetetrahydromethanopterin reductase	3476.93	H
MWSIV6_0510	MWSIV6_0510		Hypothetical protein	3467.68	-
rpoH	MWSIV6_1434	2.7.7.6	DNA-directed RNA polymerase subunit H	3458.18	K
mvhA	MWSIV6_1526	1.12.99.-	F420-non-reducing hydrogenase subunit A	2870.84	C
MWSIV6_1260	MWSIV6_1260		Hypothetical protein	2848.12	J
MWSIV6_0946	MWSIV6_0946		Hypothetical protein	2770.07	-
MWSIV6_1690	MWSIV6_1690		Hypothetical protein	2636.76	-
mvhD	MWSIV6_1528	1.12.99.-	F420-non-reducing hydrogenase iron-sulfur subunit D	2609.26	C
pan	MWSIV6_1103		Proteasome-activating nucleotidase	2604.32	O
MWSIV6_1836	MWSIV6_1836		Hypothetical protein	2502.07	-
MWSIV6_1426	MWSIV6_1426		Hypothetical protein	2477.40	-
MWSIV6_1047	MWSIV6_1047		Cobaltochelatase subunit-like protein	2470.48	-
MWSIV6_0233	MWSIV6_0233		Archaeal histone H3/H4	2322.78	B
mtrB	MWSIV6_1552	2.1.1.86	Tetrahydromethanopterin S-methyltransferase subunit B	2321.31	H
MWSIV6_1129	MWSIV6_1129		Putative rubrerythrin	2309.70	C
MWSIV6_0463	MWSIV6_0463		Protein translation factor SUI1 homolog	2259.21	J
rpl29p	MWSIV6_0462		50S ribosomal protein L29P	2250.62	J
tupA	MWSIV6_0861		Tungstate-binding protein TupA	2237.18	P
